# Supplementary material for: Physiological and Anatomical Differences and Differentially Expressed Genes Reveal Yellow Leaf Coloration in Shumard Oak
Source: Plants (Basel). 2020 Feb 1;9(2):169. doi: 10.3390/plants9020169 (PMC7076436; doi:10.3390/plants9020169)
Supplement: Supplementary file 1 [file plants-09-00169-s001.zip]

Archive with 3 entries (2 files):
- plants-705603-supplementary/Non-published Material/
- plants-705603-supplementary/Non-published Material/Table S1.doc
- plants-705603-supplementary/Non-published Material/Table S2.doc
